# Supplementary material for: Occurrence of Escherichia coli Pathotypes in Diarrheic Calves in a Low-Income Setting
Source: Pathogens. 2022 Dec 27;12(1):42. doi: 10.3390/pathogens12010042 (PMC9861035; doi:10.3390/pathogens12010042)
Supplement: Supplementary file 1 [file pathogens-12-00042-s001.zip]

Archive with 1 entries (1 files):
- pathogens-2085345-supplementary.pdf
